# Supplementary material for: The Effects of Comorbidities on Outcomes After Total Hip Replacement
Source: Life (Basel). 2026 Jan 23;16(2):194. doi: 10.3390/life16020194 (PMC12941381; doi:10.3390/life16020194)
Supplement: Supplementary file 1 [file life-16-00194-s001.zip]

Archive with 1 entries (1 files):
- life-4053299-supplementary.pdf
